# Supplementary material for: Prevalence of Staphylococcus spp. nasal colonization among doctors of podiatric medicine and associated risk factors in Spain
Source: Antimicrob Resist Infect Control. 2018 Feb 17;7:24. doi: 10.1186/s13756-018-0318-0 (PMC5816397; doi:10.1186/s13756-018-0318-0)
Supplement: Supplementary file 1 — Data recovery, S. aureus susceptibility, S.epidermidis susceptibility. (ZIP 55 kb) [file 13756_2018_318_MOESM1_ESM.zip]

Archive with 3 entries (3 files):
- Data recovery I.xlsx
- S. AUREUS susceptibility.xlsx
- S.epidermidis susceptibility.xlsx
