# Supplementary material for: Prevalence of Staphylococcus spp. nasal colonization among doctors of podiatric medicine and associated risk factors in Spain
Source: Antimicrob Resist Infect Control. 2018 Feb 17;7:24. doi: 10.1186/s13756-018-0318-0 (PMC5816397; doi:10.1186/s13756-018-0318-0)
Supplement: Supplementary file 1 — Data recovery, S. aureus susceptibility, S.epidermidis susceptibility. (ZIP 55 kb) [file 13756_2018_318_MOESM1_ESM.zip › Data recovery I.xlsx]

## Sheet: Hoja1
Number	age	sex	years of podiatry experience	underlying disease	antibiotic therapy prior to sampling	hospitalization during the previous year	use of a respiration mask	aspiration system	Gloves use	MSSA	MRSA	MRSE
1	37	M	16	0	NO	NO	NO	YES	YES	NO	NO	NO
2	32	M	12	2	NO	NO	NO	YES	YES	NO	NO	NO
3	34	H	5	0	NO	NO	NO	NO	YES	NO	NO	NO
4	50	H	27	2	NO	NO	YES	NO	YES	YES	NO	YES
5	31	M	10	0	NO	NO	YES	YES	YES	NO	NO	NO
6	33	M	11	3;4	NO	NO	NO	NO	YES	NO	NO	NO
7	31	H	10	2	NO	YES	YES	YES	YES	NO	NO	NO
8	32	M	11	2; 3	NO	NO	YES	YES	YES	NO	NO	NO
9	36	M	15	0	YES	NO	YES	YES	YES	NO	NO	YES
10	38	M	15	0	NO	YES	NO	YES	YES	NO	NO	NO
11	24	M	1	0	NO	NO	YES	NO	YES	NO	NO	YES
12	59	M	10	0	NO	NO	YES	YES	YES	YES	NO	YES
13	26	M	4	0	NO	NO	YES	YES	YES	NO	NO	YES
14	50	H	10	0	NO	NO	YES	NO	YES	NO	NO	NO
15	27	M	7	0	NO	NO	NO	NO	YES	YES	NO	NO
16	36	M	13	2	NO	YES	YES	NO	YES	NO	NO	NO
17	34	H	14	0	NO	NO	YES	YES	YES	NO	NO	YES
18	43	M	7	2; 4	NO	NO	YES	YES	YES	NO	NO	NO
19	21	M	1	0	NO	NO	YES	YES	YES	NO	NO	NO
20	37	M	11	0	NO	YES	YES	YES	YES	NO	NO	YES
21	32	M	11	0	NO	NO	YES	YES	YES	NO	NO	NO
22	44	M	20	2	NO	NO	YES	YES	YES	NO	NO	NO
23	42	M	20	0	NO	YES	YES	YES	YES	YES	NO	NO
24	24	M	1	0	NO	NO	YES	YES	YES	NO	NO	NO
25	34	M	12	2	NO	NO	YES	YES	YES	NO	NO	NO
26	40	M	10	0	NO	NO	YES	YES	YES	NO	NO	NO
27	35	M	14	0	NO	NO	YES	NO	YES	YES	NO	NO
28	35	H	14	0	NO	NO	YES	NO	YES	YES	NO	NO
29	41	H	15	0	NO	NO	YES	YES	YES	NO	NO	YES
30	33	M	4	2	NO	NO	YES	NO	YES	YES	NO	NO
31	61	H	32	0	NO	NO	NO	NO	YES	NO	NO	NO
32	52	M	30	0	NO	NO	NO	YES	YES	NO	NO	NO
33	44	H	15	2	NO	NO	YES	YES	YES	YES	NO	YES
34	37	M	15	0	NO	NO	YES	YES	YES	YES	NO	NO
35	39	H	9	0	NO	NO	NO	NO	YES	NO	NO	NO
36	38	M	17	2	NO	NO	YES	NO	YES	YES	NO	NO
37	37	M	16	0	NO	NO	NO	NO	YES	NO	NO	NO
38	35	M	14	0	NO	NO	YES	YES	YES	NO	NO	NO
39	35	M	13	0	NO	NO	YES	NO	YES	YES	NO	NO
40	38	M	9	0	NO	NO	YES	YES	YES	YES	NO	NO
41	33	M	9	0	NO	NO	YES	YES	YES	YES	NO	NO
42	27	M	7	0	NO	NO	YES	YES	YES	YES	NO	NO
43	31	H	7	2	NO	YES	NO	YES	YES	NO	NO	NO
44	23	H	2	0	NO	NO	YES	NO	YES	YES	NO	NO
45	23	M	1	2	NO	NO	YES	NO	YES	YES	NO	NO
46	25	M	2	0	NO	NO	YES	NO	YES	YES	NO	NO
47	23	M	1	2	NO	NO	YES	YES	YES	YES	NO	NO
48	26	M	1	0	NO	NO	YES	YES	YES	YES	NO	NO
49	29	H	7	2	YES	NO	YES	NO	YES	YES	NO	NO
50	26	H	2	0	NO	NO	YES	NO	YES	NO	NO	NO
51	41	M	20	0	NO	NO	YES	YES	YES	YES	NO	YES
52	54	H	31	2	NO	NO	NO	YES	YES	NO	NO	NO
53	29	M	8	0	NO	NO	YES	YES	YES	NO	NO	NO
54	42	M	20	0	NO	NO	YES	YES	YES	NO	NO	YES
55	27	M	6	0	NO	NO	YES	NO	YES	NO	NO	NO
56	44	H	4	2	NO	NO	YES	YES	YES	NO	NO	NO
57	29	H	6	0	NO	NO	YES	YES	YES	NO	NO	NO
58	41	M	20	4	NO	NO	YES	YES	YES	NO	NO	NO
59	31	M	5	0	NO	NO	YES	YES	YES	NO	NO	NO
60	34	M	14	0	NO	NO	YES	YES	YES	NO	NO	YES
61	40	M	14	2	NO	YES	YES	YES	YES	NO	NO	YES
62	34	M	13	0	NO	NO	YES	YES	YES	NO	NO	NO
63	22	M	1	0	NO	NO	YES	NO	YES	NO	NO	NO
64	38	M	12	0	NO	NO	YES	YES	YES	NO	NO	YES
65	28	H	8	0	NO	YES	YES	YES	YES	NO	NO	YES
66	37	M	14	4	YES	NO	YES	YES	YES	NO	NO	NO
67	23	H	2	0	NO	NO	YES	YES	YES	NO	NO	NO
68	31	M	2	2	YES	NO	YES	YES	YES	NO	NO	NO
69	24	M	1	0	NO	YES	YES	NO	YES	NO	NO	YES
70	46	M	20	0	NO	NO	YES	YES	YES	NO	NO	NO
71	32	H	8	0	NO	NO	YES	NO	YES	NO	NO	NO
72	36	M	12	0	NO	YES	YES	NO	YES	NO	NO	NO
73	41	M	20	0	NO	NO	YES	YES	YES	NO	YES	NO
74	39	M	9	0	NO	NO	YES	YES	YES	NO	NO	NO
75	41	M	20	0	NO	NO	YES	YES	YES	NO	NO	NO
76	31	M	8	0	NO	NO	YES	YES	YES	NO	NO	YES
77	34	M	15	0	NO	NO	YES	YES	YES	NO	NO	NO
78	58	H	35	0	NO	NO	YES	YES	YES	NO	NO	NO
79	27	M	4	0	NO	NO	YES	YES	YES	NO	NO	NO
80	34	H	5	2	NO	NO	NO	YES	YES	NO	NO
81	25	H	1	0	NO	NO	YES	NO	YES	YES	NO	YES
82	64	H	38	0	NO	NO	NO	YES	YES	YES	NO	NO
83	26	H	5	0	NO	NO	YES	NO	YES	NO	NO	NO
84	25	M	3	0	NO	YES	YES	NO	YES	NO	NO	YES
85	31	M	8	0	NO	NO	YES	YES	YES	NO	NO	NO
86	26	H	2	0	NO	NO	YES	YES	YES	NO	NO	NO
87	28	M	7	0	NO	NO	YES	YES	YES	NO	NO	NO
88	42	H	22	0	NO	NO	YES	YES	YES	NO	NO	NO
89	35	M	13	0	NO	NO	YES	YES	YES	NO	NO	NO
90	22	H	1	0	NO	NO	NO	YES	YES	NO	NO	YES
91	35	H	12	2	NO	NO	YES	YES	YES	NO	NO	NO
92	29	M	6	0	NO	NO	YES	YES	YES	NO	NO	YES
93	30	M	9	0	NO	NO	YES	YES	YES	NO	NO	NO
94	34	H	11	0	NO	NO	YES	YES	YES	YES	NO	NO
95	44	H	12	0	YES	NO	YES	YES	YES	YES	NO	NO
96	24	M	4	0	NO	NO	YES	YES	YES	NO	NO	NO
97	28	M	8	0	YES	NO	YES	YES	YES	YES	NO	NO
98	42	M	20	0	NO	NO	YES	YES	YES	YES	NO	YES
99	48	M	16	0	NO	NO	YES	NO	YES	NO	NO	YES
100	38	M	17	0	NO	NO	YES	YES	YES	NO	NO	YES
101	34	H	10	0	NO	NO	YES	YES	YES	NO	NO	NO
102	29	M	6	0	NO	NO	YES	YES	YES	NO	NO	NO
103	36	H	10	0	NO	YES	YES	YES	YES	NO	NO	YES
104	28	M	5	2	NO	NO	YES	YES	YES	YES	NO	NO
105	26	M	4	0	NO	NO	YES	NO	YES	NO	NO	NO
106	36	M	13	2	NO	NO	YES	YES	YES	NO	NO	NO
107	35	M	11	0	NO	NO	YES	YES	YES	NO	NO	NO
108	26	H	5	0	NO	NO	YES	YES	YES	NO	NO	NO
109	34	H	13	0	NO	NO	YES	YES	YES	NO	NO	YES
110	24	H	2	0	NO	NO	YES	YES	YES	YES	NO	NO
111	37	M	10	0	NO	YES	YES	NO	YES	NO	NO	NO
112	26	M	2	2	NO	NO	YES	YES	YES	NO	NO	NO
113	31	M	31	0	NO	NO	YES	NO	YES	NO	NO	NO
114	23	M	2	0	NO	NO	YES	NO	YES	NO	YES	NO
115	23	M	1	0	NO	YES	YES	YES	YES	NO	NO	NO
116	26	M	2	0	NO	NO	YES	NO	YES	NO	NO	YES
117	36	M	11	2	NO	NO	YES	YES	YES	NO	NO	NO
118	56	H	30	0	YES	NO	YES	NO	YES	YES	NO	YES
119	37	M	12	0	NO	NO	YES	YES	YES	NO	NO	NO
120	29	M	7	0	NO	NO	YES	YES	YES	NO	NO	NO
121	37	M	13	0	NO	NO	YES	NO	YES	YES	NO	NO
122	36	M	16	4	YES	NO	YES	YES	YES	NO	NO	NO
123	24	M	2	0	NO	NO	YES	YES	YES	NO	NO	NO
124	39	H	15	0	NO	NO	YES	NO	YES	NO	NO	NO
125	39	H	20	0	NO	NO	YES	YES	YES	YES	NO	YES
126	25	H	1	4	NO	NO	YES	YES	YES	NO	NO	NO
127	37	H	12	0	NO	NO	YES	YES	YES	NO	YES	YES
128	37	H	14	0	NO	NO	NO	YES	YES	NO	NO	NO
129	35	H	15	0	NO	NO	YES	YES	YES	NO	NO	YES
130	23	M	2	4	NO	NO	YES	YES	YES	NO	NO	NO
131	34	H	10	4	YES	NO	YES	YES	YES	YES	NO	NO
132	23	H	2	0	NO	NO	YES	YES	YES	NO	NO	NO
133	26	H	1	0	NO	NO	YES	YES	YES	NO	NO	NO
134	35	M	12	2	NO	YES	YES	YES	YES	NO	NO	NO
135	27	M	5	2	NO	NO	YES	YES	YES	NO	NO	NO
136	40	M	12	0	YES	NO	YES	YES	YES	NO	NO	NO
137	36	H	15	0	NO	NO	YES	YES	YES	NO	NO	NO
138	31	M	6	0	NO	NO	YES	NO	YES	NO	NO	NO
139	35	H	14	0	NO	NO	YES	NO	YES	NO	NO	NO
140	33	M	10	0	NO	NO	YES	YES	YES	NO	NO	NO
141	35	H	10	4	NO	NO	YES	NO	YES	YES	NO	YES
142	21	H	1	0	NO	YES	YES	NO	YES	NO	NO	NO
143	22	M	1	0	NO	NO	YES	NO	YES	NO	NO	NO
144	22	M	2	0	NO	NO	YES	NO	YES	YES	NO	NO
145	30	M	12	0	NO	NO	YES	YES	YES	NO	NO	NO
146	43	M	16	0	NO	NO	YES	NO	YES	NO	NO	NO
147	24	M	2	0	NO	NO	YES	YES	YES	YES	NO	YES
148	21	H	3	0	YES	NO	YES	NO	YES	NO	NO	NO
149	26	M	1	0	NO	YES	YES	NO	YES	NO	NO	NO
150	41	M	15	0	NO	NO	YES	YES	YES	NO	NO	YES
151	33	M	9	0	NO	NO	YES	YES	YES	NO	NO	NO
152	22	M	1	2	NO	NO	YES	YES	YES	NO	NO	NO
153	28	M	2	2	NO	NO	YES	YES	YES	NO	NO	NO
154	23	M	1	0	NO	NO	YES	NO	YES	NO	NO	NO
155	23	M	1	0	NO	NO	YES	NO	YES	NO	NO	NO
156	59	H	36	0	NO	YES	NO	YES	YES	NO	NO	YES
157	37	H	15	0	NO	NO	YES	YES	YES	YES	NO	YES
158	37	H	14	0	NO	NO	NO	YES	YES	NO	NO	NO
159	26	M	1	0	NO	YES	YES	YES	YES	NO	NO	NO
160	24	H	2	0	NO	YES	YES	NO	YES	NO	NO	NO
161	54	M	30	0	NO	YES	NO	YES	YES	NO	NO	NO
162	31	M	5	0	NO	NO	YES	YES	YES	NO	NO	NO
163	30	M	5	0	NO	NO	YES	YES	YES	NO	NO	NO
164	29	M	4	0	NO	NO	YES	YES	YES	NO	NO	YES
165	23	M	4	0	NO	YES	YES	NO	YES	NO	NO	NO
166	35	H	15	0	NO	NO	YES	YES	YES	NO	NO	NO
167	38	H	16	0	NO	NO	YES	YES	YES	NO	NO	NO
168	32	H	12	0	NO	NO	YES	NO	YES	NO	NO	YES
169	32	M	12	2	NO	NO	YES	YES	YES	YES	NO	YES
170	26	H	5	0	YES	YES	YES	NO	YES	YES	NO	NO
171	35	H	15	0	NO	NO	YES	YES	YES	NO	NO	NO
172	37	H	16	2	NO	NO	YES	NO	YES	NO	NO	YES
173	37	H	15	0	NO	NO	YES	YES	YES	NO	NO	NO
174	30	H	7	0	NO	NO	YES	YES	YES	NO	NO	YES
175	37	M	12	0	NO	NO	YES	YES	YES	NO	NO	NO
176	42	H	16	0	NO	NO	YES	NO	YES	YES	NO	YES
177	33	M	10	0	NO	NO	YES	YES	YES	NO	NO	NO
178	32	M	9	0	NO	NO	YES	YES	YES	NO	NO	YES
179	36	H	15	0	NO	NO	YES	YES	YES	NO	NO	YES
180	32	M	8	0	NO	NO	YES	YES	YES	NO	NO	NO
181	31	M	10	0	NO	NO	YES	YES	YES	NO	NO	NO
182	23	M	1	0	NO	NO	YES	NO	YES	YES	NO	NO
183	33	H	6	0	NO	NO	YES	NO	YES	YES	NO	YES
184	25	H	1	0	NO	NO	YES	YES	YES	NO	NO	NO
185	33	M	17	2	NO	YES	YES	YES	YES	YES	NO	NO
186	23	M	1	0	NO	NO	YES	YES	YES	NO	NO	NO
187	24	M	2	2; 4	YES	YES	YES	YES	YES	NO	NO	NO
188	29	M	7	0	NO	NO	YES	YES	YES	NO	NO	NO
189	48	M	26	0	NO	YES	YES	YES	YES	NO	NO	YES
190	31	M	3	0	NO	NO	YES	YES	YES	NO	NO	YES
191	35	M	13	0	NO	NO	YES	YES	YES	NO	NO	YES
192	27	M	3	0	NO	NO	YES	YES	YES	NO	NO	NO
193	32	M	13	0	NO	NO	YES	YES	YES	NO	NO	NO
194	31	M	11	0	NO	NO	YES	YES	YES	NO	NO	YES
195	35	M	15	0	NO	NO	YES	YES	YES	NO	NO	NO
196	46	M	3	2	NO	NO	YES	YES	YES	NO	NO	NO
197	57	M	15	0	NO	NO	YES	YES	YES	NO	NO	NO
198	36	H	12	0	NO	NO	YES	YES	YES	NO	NO	NO
199	39	M	14	0	NO	NO	YES	YES	YES	NO	NO	NO
200	29	M	1	2	NO	NO	YES	YES	YES	YES	NO	NO
201	22	M	2	0	NO	NO	YES	NO	YES	NO	NO	NO
202	30	M	2	2	NO	NO	YES	NO	YES	NO	NO	NO
203	34	M	13	0	NO	NO	YES	NO	YES	NO	NO	NO
204	38	M	14	0	NO	NO	YES	YES	YES	NO	NO	YES
205	34	H	13	0	NO	NO	YES	YES	YES	NO	NO	NO
206	30	H	6	2	NO	NO	YES	YES	YES	YES	NO	NO
207	29	H	8	0	NO	NO	YES	YES	YES	NO	NO	YES
208	36	M	1	0	NO	NO	YES	NO	YES	YES	NO	NO
209	29	M	1	2	NO	NO	YES	YES	YES	NO	NO	NO
210	32	M	7	0	NO	NO	YES	YES	YES	NO	NO	NO
211	21	H	1	0	NO	NO	YES	YES	YES	NO	NO	NO
212	22	M	1	0	NO	NO	NO	NO	NO	NO	NO	NO
213	22	M	1	0	NO	NO	YES	YES	YES	NO	NO	NO
214	24	M	1	0	NO	NO	NO	NO	NO	NO	NO	NO
215	23	M	1	0	NO	NO	YES	NO	YES	YES	NO	NO
216	21	M	1	0	NO	NO	YES	NO	YES	NO	NO	NO
217	39	M	15	0	NO	NO	YES	YES	YES	NO	NO	YES
218	32	M	6	0	NO	YES	YES	YES	YES	NO	NO	NO
219	42	H	18	0	NO	NO	NO	YES	YES	YES	NO	YES
220	42	H	17	0	NO	NO	YES	YES	YES	YES	NO	NO
221	40	H	17	2	NO	YES	YES	YES	YES	YES	NO	NO
222	33	M	10	2	NO	NO	YES	YES	YES	YES	NO	NO
223	38	H	16	0	NO	NO	YES	YES	YES	NO	NO	NO
224	30	H	6	0	NO	NO	YES	YES	YES	NO	NO	YES
225	69	H	45	0	NO	NO	NO	YES	YES	YES	NO	YES
226	24	H	3	0	NO	NO	YES	YES	YES	YES	NO	NO
227	32	M	7	0	NO	NO	YES	NO	YES	NO	NO	NO
228	22	M	1	0	NO	YES	YES	YES	YES	NO	NO	NO
229	28	M	4	0	NO	NO	YES	NO	YES	NO	NO	NO
230	28	M	7	4	NO	NO	YES	NO	YES	NO	NO	NO
231	38	M	4	4	YES	NO	YES	NO	YES	NO	NO	NO
232	44	M	20	0	NO	NO	YES	YES	YES	NO	NO	NO
233	36	H	12	0	NO	NO	YES	YES	YES	NO	NO	YES
234	29	H	8	2	NO	NO	YES	YES	YES	NO	NO	NO
235	31	H	6	0	NO	NO	YES	YES	YES	NO	NO	NO
236	28	M	6	0	NO	NO	YES	YES	YES	YES	NO	NO
237	35	M	12	0	NO	YES	YES	YES	YES	NO	NO	NO
238	35	M	12	3	NO	NO	YES	YES	YES	NO	NO	NO
239	33	H	10	0	NO	NO	YES	YES	YES	YES	NO	YES
					Underlying disease			SEX
				0.None				H= Man
				1.DIABETES				M= WOMEN
				2.respiratory disease
				3. immunosuppressive disease
				4. infectious disease
				5.OTRAS
