# Supplementary material for: Prevalence of Staphylococcus spp. nasal colonization among doctors of podiatric medicine and associated risk factors in Spain
Source: Antimicrob Resist Infect Control. 2018 Feb 17;7:24. doi: 10.1186/s13756-018-0318-0 (PMC5816397; doi:10.1186/s13756-018-0318-0)
Supplement: Supplementary file 1 — Data recovery, S. aureus susceptibility, S.epidermidis susceptibility. (ZIP 55 kb) [file 13756_2018_318_MOESM1_ESM.zip › S. AUREUS susceptibility.xlsx]

## Sheet: Hoja1
	RIFAMPICIN	chloramphenicol	LINEZOLID	GENTAMICIN	penicillin	COTRIMOXAZOLE	CEFOXITIN	TETRACYCLINE	VANCOMYCIN	CIPROFLOXACIN	erythromycin	clindamycin	MUPIROCIN
SA 1	S	S	S	S	R	S	S	S	S	S	S	R	S
SA 2	S	S	S	S	R	S	S	S	S	S	R	R	S
SA 3	S	R	S	S	R	S	S	S	S	S	S	S	S
SA 4	S	S	S	S	S	S	S	S	S	S	S	S	S
SA 5	S	S	S	S	R	S	S	S	S	S	R	R.I	S
SA 6	S	I	S	S	R	S	S	S	S	S	S	S	S
SA 7	S	I	S	S	R	S	S	S	S	S	S	S	S
SA 8	S	R	S	S	R	S	S	S	S	S	R	R	R
SA 9	S	R	S	S	R	S	S	S	S	S	R	R	R
SA 10	S	S	S	S	R	S	S	S	S	S	S	S	S
SA 11	S	S	S	S	R	S	S	S	S	S	S	S	R
SA 12	S	S	S	S	R	R	S	S	S	I	R	R.I	S
SA13	S	S	S	S	R	S	S	S	S	S	S	S	S
SA 14	S	S	S	S	R	S	S	S	S	S	S	S	S
SA15	S	S	S	S	R	S	S	S	S	S	R	R.I	S
SA 16	S	S	S	S	S	S	R	S	S	S	S	S	S
SA 17	S	S	S	S	S	S	S	S	S	S	S	S	S
SA 18	S	S	S	S	R	S	R	S	S	S	S	S	S
SA19	S	S	S	S	S	S	S	S	S	I	S	S	S
SA 20	S	I	S	S	R	I	S	S	S	S	S	S	S
S.A 21	S	S	S	S	S	S	S	S	S	S	S	S	S
SA 22	S	S	S	S	R	R	S	S	S	S	R	R.I	R
SA 23	S	S	S	S	R	S	S	S	S	S	S	S	S
SA 24	S	S	S	S	R	S	S	S	S	I	R	S	S
SA 25	S	S	S	S	R	S	S	S	S	I	S	S	S
SA 26	S	S	S	S	R	S	S	S	S	S	S	S	S
SA 27	S	S	S	S	R	S	S	S	S	S	S	S	S
SA. 28	S	S	S	S	R	S	S	S	S	S	S	S	S
SA 29	S	S	S	S	R	R	S	S	S	S	S	S	S
SA 30	S	S	S	S	R	R	S	S	S	S	S	S	S
SA 31	S	S	S	S	R	S	S	S	S	S	S	S	S
SA 32	S	S	S	S	S	S	S	S	S	S	S	S	S
SA 33	S	S	S	S	S	S	S	S	S	S	S	S	S
SA 34	S	S	S	S	R	S	S	S	S	S	S	S	S
SA 35	S	S	S	S	R	S	S	S	S	S	R	S	S
SA 36	S	S	S	S	R	S	S	S	S	S	S	S	S
SA 37	S	S	S	S	R	S	S	S	S	S	S	S	S
SA 38	S	S	S	S	R	S	S	S	S	S	S	S	S
SA 39	S	S	S	S	S	S	S	S	S	S	S	S	S
SA 40	S	S	S	S	R	S	S	S	S	S	S	S	S
SA 41	S	S	S	S	R	S	S	S	S	S	S	S	S
SA 42	S	S	S	S	R	S	S	S	S	S	R	S	S
SA 43	S	S	S	S	R	S	S	S	S	S	S	S	S
SA 44	S	S	S	S	R	S	S	S	S	S	S	S	S
SA 45	S	S	S	S	R	R	S	S	S	S	R	S	S
SA 46	S	S	S	S	R	S	S	S	S	S	S	S	R
SA47	S	S	S	S	R	S	S	S	S	S	S	S	S
SA48	S	S	S	S	R	S	S	S	S	S	S	S	S
SA 49	S	S	S	S	R	S	S	S	S	S	S	S	S
SA 50	S	S	S	S	R	I	S	S	S	S	S	S	S
SA 51	S	S	S	S	R	S	S	S	S	S	S	S	S
SA 52	S	I	S	S	R	S	R	S	S	S	S	R	R
SA 53	S	S	S	S	R	S	S	S	S	S	R	R	S
SA 54	S	R	S	S	R	S	S	S	S	S	S	R	S
SA 55	S	S	S	S	R	S	S	S	S	S	S	S	S
SA 56	S	S	S	S	R	S	S	S	S	S	S	S	S
SA 57	S	S	S	S	R	S	S	S	S	S	S	S	S
SA 58	S	S	S	S	R	S	S	S	S	S	R	R	R
