# Supplementary material for: Prevalence of Staphylococcus spp. nasal colonization among doctors of podiatric medicine and associated risk factors in Spain
Source: Antimicrob Resist Infect Control. 2018 Feb 17;7:24. doi: 10.1186/s13756-018-0318-0 (PMC5816397; doi:10.1186/s13756-018-0318-0)
Supplement: Supplementary file 1 — Data recovery, S. aureus susceptibility, S.epidermidis susceptibility. (ZIP 55 kb) [file 13756_2018_318_MOESM1_ESM.zip › S.epidermidis susceptibility.xlsx]

## Sheet: Hoja1
	RIFAMPICIN	chloramphenicol	LINEZOLID	GENTAMICIN	penicillin	COTRIMOXAZOLE	CEFOXITIN	TETRACYCLINE	VANCOMYCIN	CIPROFLOXACIN	erythromycin	clindamycin	MUPIROCIN
SE 1	S	S	S	S	R	S	R	R	S	S	R	S	R
SE 2	S	S	S	S	R	S	R	S	S	S	R	R.I	R
SE 3	S	S	S	S	R	S	R	R	S	S	S	S	R
SE 4	S	S	S	S	S	S	R	S	S	S	R	S	R
SE 5	S	S	S	S	S	S	R	R	S	S	R	S	R
SE 6	S	S	S	S	R	R	R	S	S	S	R	S	R
SE 7	S	S	S	S	R	S	R	S	S	S	S	R	R
SE 8	S	S	S	S	R	S	R	S	S	S	S	R	R
SE 9	S	S	S	S	R	S	R	S	S	S	S	R	S
SE 10	S	S	S	S	R	S	R	S	S	R	R	S	R
SE 11	S	S	S	S	R	S	R	R	S	S	R	S	R
SE 12	S	S	S	R	R	S	R	S	S	R	R	R.I	R
SE 13	S	S	S	S	R	S	R	S	S	R	R	S	R
SE 14	S	S	S	S	R	S	R	R	S	S	R	R.I	R
SE 15	S	S	S	R	R	S	R	S	S	R	R	S	S
SE 16	S	S	S	R	R	S	R	S	S	R	R	S	R
SE 17	S	S	S	S	R	S	R	S	S	S	S	S	R
SE 18	S	S	S	R	R	S	R	S	S	S	R	R	S
SE 19	S	S	S	R	R	S	R	S	S	R	R	R	S
SE 20	S	S	S	S	R	S	R	S	S	R	R	S	R
SE 21	S	S	S	S	R	S	R	S	S	S	S	S	S
SE 22	S	S	S	S	R	R	R	S	S	S	R	S	R
SE 23	S	S	S	S	R	S	R	S	S	R	S	S	R
SE 24	S	S	S	R	R	S	R	R	S	I	R	S	R
SE 25	S	S	S	S	R	S	R	S	S	S	R	R	R
SE 26	S	S	S	S	R	S	R	S	S	R	R	R.I	R
SE 27	S	I	S	S	R	S	R	S	S	S	R.I	R	S
SE 28	S	S	S	S	R	S	R	S	S	S	R.I	R	R
SE 29	S	S	S	S	R	S	R	S	S	R	R	R	R
SE 30	S	S	S	S	S	S	R	S	S	S	R	R.I	S
SE 31	S	S	S	S	R	S	R	S	S	S	R	S	R
SE 32	S	S	S	S	R	S	R	S	S	S	S	S	S
SE 33	S	S	S	R	R	R	R	S	S	R	R	R.I	R
SE 34	S	S	S	S	R	S	R	S	S	R	S	S	R
SE 35	S	S	S	S	R	R	R	S	S	S	R	S	R
SE 36	S	S	S	R	R	S	R	R	S	R	R	R	S
SE 37	S	S	S	R	R	S	R	R	S	R	R	S	S
SE 38	S	S	S	S	R	S	R	S	S	S	S	S	R
SE 39	S	S	S	S	R	R	R	S	S	S	R	S	R
SE 40	S	S	S	S	R	R	R	S	S	S	R	R	R
SE 41	S	S	S	S	R	R	R	S	S	S	R	R	R
SE 42	S	S	S	S	R	R	R	R	S	I	R	S	R
SE 43	S	S	S	S	R	R	R	S	S	S	R	S	R
SE 44	S	S	S	S	R	R	R	S	S	S	R	R	R
SE 45	S	S	S	S	R	S	R	S	S	S	R	S	S
SE 46	S	S	S	S	R	R	R	R	S	S	R	R	S
SE 47	R	S	S	S	R	S	R	R	S	S	R	R	R
SE 48	R	S	S	S	R	R	R	S	S	R	S	S	S
SE 49	S	S	S	S	R	S	R	S	S	S	R	S	R
SE 50	S	S	S	S	R	S	R	S	S	S	R	S	R
SE 51	S	S	S	R	R	S	R	R	S	S	R	S	R
SE 52	S	S	S	R	R	S	R	S	S	S	S	S	S
SE 53	S	S	S	S	R	R	R	R	S	S	R	S	R
SE 54	S	S	S	S	R	S	R	R	S	R	R	S	R
SE 55	S	S	S	S	R	S	R	S	S	S	R	S	R
SE 56	S	S	S	S	R	S	R	R	S	S	R	S	R
SE 57	S	S	S	S	S	S	R	S	S	S	R	S	S
